# Supplementary material for: Pulsed Electric Field (PEF) Processing of Chilled and Frozen-Thawed Lamb Meat Cuts: Relationships between Sensory Characteristics and Chemical Composition of Meat
Source: Foods. 2021 May 20;10(5):1148. doi: 10.3390/foods10051148 (PMC8161130; doi:10.3390/foods10051148)
Supplement: Supplementary file 1 [file foods-10-01148-s001.zip]

Archive with 1 entries (1 files):
- foods-1155954-supplementary.pdf
